# Supplementary material for: Can artificial intelligence outperform experts in assessing clinical skills? Evidence from a comparative experiment
Source: Front Med (Lausanne). 2026 Jun 8;13:1847867. doi: 10.3389/fmed.2026.1847867 (PMC13283888; doi:10.3389/fmed.2026.1847867)
Supplement: Supplementary file 1 [file Data_Sheet_1.zip]

Archive with 13 entries (9 files):
- supplement/
- supplement/1. AIA systems introduction/
- supplement/1. AIA systems introduction/CPR AI assessment system introduction.docx
- supplement/1. AIA systems introduction/endotracheal intubation AI assessment system introduction.docx
- supplement/1. AIA systems introduction/history-taking AI assessment system introduction.docx
- supplement/2.outlier CPR case video/
- supplement/2.outlier CPR case video/CPR case video.mp4
- supplement/3.original data/
- supplement/3.original data/2024endotracheal intubation(CEA VS AIA).xlsx
- supplement/3.original data/2024history-taking(CEA VS AIA).xlsx
- supplement/3.original data/2025CPR(CEA VS AIA).xlsx
- supplement/3.original data/2025history-taking(CEA VS AIA).xlsx
- supplement/3.original data/CEA clinician score.xlsx
