# Supplementary material for: Can artificial intelligence outperform experts in assessing clinical skills? Evidence from a comparative experiment
Source: Front Med (Lausanne). 2026 Jun 8;13:1847867. doi: 10.3389/fmed.2026.1847867 (PMC13283888; doi:10.3389/fmed.2026.1847867)
Supplement: Supplementary file 1 [file Data_Sheet_1.zip › supplement/3.original data/2024endotracheal intubation(CEA VS AIA).xlsx]

## Sheet: 气管插管
CEA	AIA
90.25	98
85.38	90
84.63	94
81.38	93
80.38	87
79.5	83
78.88	87
78	84
74.5	89
74.38	81
74	80
73.88	82
72.5	76
70.12	70
69.12	55
65.25	61
60.87	50
60.13	65
60	50
57.75	60
42.5	23
37.75	38
28.87	20
26.62	22
