# Supplementary material for: Can artificial intelligence outperform experts in assessing clinical skills? Evidence from a comparative experiment
Source: Front Med (Lausanne). 2026 Jun 8;13:1847867. doi: 10.3389/fmed.2026.1847867 (PMC13283888; doi:10.3389/fmed.2026.1847867)
Supplement: Supplementary file 1 [file Data_Sheet_1.zip › supplement/3.original data/2024history-taking(CEA VS AIA).xlsx]

## Sheet: Sheet1
Number	CEA	AIA
1	70.375	55.3
2	89.875	58.6	outlier
3	77.625	7.0	outlier
4	72.875	50.2
5	83	74.1
6	74	66.7
7	83.625	61.2
8	68.625	53.5
9	84.125	56.7
10	91	93.5
11	85	86.8
12	80.875	75.4
