# Supplementary material for: Can artificial intelligence outperform experts in assessing clinical skills? Evidence from a comparative experiment
Source: Front Med (Lausanne). 2026 Jun 8;13:1847867. doi: 10.3389/fmed.2026.1847867 (PMC13283888; doi:10.3389/fmed.2026.1847867)
Supplement: Supplementary file 1 [file Data_Sheet_1.zip › supplement/3.original data/2025CPR(CEA VS AIA).xlsx]

## Sheet: Sheet2
CEA	AIA
100	88.18
94.12	88.26
92.65	87.36
91.18	81
86.76	84.76
86.76	79.78
86.76	78.54
85.29	80.25
83.82	92.4
82.35	83.3
80.88	85.46
48.68	0	outlier
