# Supplementary material for: Can artificial intelligence outperform experts in assessing clinical skills? Evidence from a comparative experiment
Source: Front Med (Lausanne). 2026 Jun 8;13:1847867. doi: 10.3389/fmed.2026.1847867 (PMC13283888; doi:10.3389/fmed.2026.1847867)
Supplement: Supplementary file 1 [file Data_Sheet_1.zip › supplement/3.original data/2025history-taking(CEA VS AIA).xlsx]

## Sheet: Sheet1
Number	CEA	AIA
1	67.75	61.9
2	71.75	70
3	71	70.8
4	63.25	62.6
5	62.25	68.3
6	76.5	68.5
7	73.25	60.5
8	66	63.9
9	68.75	55.9
10	67	53.6
11	78.25	68.8
12	69.25	69.3
