# Supplementary material for: Can artificial intelligence outperform experts in assessing clinical skills? Evidence from a comparative experiment
Source: Front Med (Lausanne). 2026 Jun 8;13:1847867. doi: 10.3389/fmed.2026.1847867 (PMC13283888; doi:10.3389/fmed.2026.1847867)
Supplement: Supplementary file 1 [file Data_Sheet_1.zip › supplement/3.original data/CEA clinician score.xlsx]

## Sheet: CPR
Clinician A	Clinician B
100	100
95.32	92.9153
93.23	92.0641
92.19	90.1629
87.66	85.8694
88.56	84.9694
87.66	85.8694
85.09	85.4982
83.88	83.7671
82.55	82.1559
81.42	80.3447

## Sheet: endotracheal intubation
Clinician A	Clinician B
89.66	90.84
86.89	83.87
87.01	82.25
82.34	80.42
83.45	77.31
79	80
78.28	79.48
77	79
74	75
73.88	74.88
73	75
72.19	75.57
71.9	73.1
69.79	70.45
70.1	68.14
64.26	66.24
58.68	63.06
58.68	61.58
58.97	61.03
55.46	60.04
41.56	43.44
36.89	38.61
27.12	30.62
24.16	29.08

## Sheet: history-taking
Clinician A	Clinician B
70.24	75.52
81.89	84.11
83.8	86.2
79.2	82.54
67.05	68.45
70.55	72.95
69.24	72.76
61.55	64.95
61.45	63.05
73.88	79.12
71.55	74.95
63.88	68.12
65.22	72.28
66.87	67.13
77.24	79.26
67.15	71.35
73.55	74.45
82.84	84.4
64.88	72.36
82.78	85.46
90.49	91.51
68.88	71.88
